# Supplementary material for: Clinical Manifestations and Cytokine Profiles of the Th1, Th2, and Th17 Response Associated with SARS-CoV-2 Omicron Subvariants
Source: Biomedicines. 2025 Aug 31;13(9):2128. doi: 10.3390/biomedicines13092128 (PMC12467591; doi:10.3390/biomedicines13092128)
Supplement: Supplementary file 1 [file biomedicines-13-02128-s001.zip]

Archive with 1 entries (1 files):
- biomedicines-3792841-supplementary.pdf
